# Supplementary material for: The Influence of Soy Isoflavones and Soy Isoflavones with Inulin on Kidney Morphology, Fatty Acids, and Associated Parameters in Rats with and without Induced Diabetes Type 2
Source: Int J Mol Sci. 2024 May 16;25(10):5418. doi: 10.3390/ijms25105418 (PMC11121859; doi:10.3390/ijms25105418)
Supplement: Supplementary file 1 [file ijms-25-05418-s001.zip]

Archive with 1 entries (1 files):
- ijms-2936575-supplementary.pdf
